# Supplementary material for: Evaluation of Klebsiella pneumoniae pathogenicity through holistic gene content analysis
Source: Microb Genom. 2024 Sep 19;10(9):001295. doi: 10.1099/mgen.0.001295 (PMC11571079; doi:10.1099/mgen.0.001295)
Supplement: Uncited Table S1. [file mgen-10-01295-s002.xlsx]

## Sheet: Table S1
Table S1	Sequencing metrics
Strain	Group	Origin a	Total Sequence Length (bp)	Number of Sequences	Longest Sequences (bp)	N50 (bp)	Number of CDSs	Coverage	Sequencer	Libraly kit	Assembler	BioProject accession No.	BioSample accession No.	Note
NUBL-17182	Major	Midstream urine	5420460	84	792514	227685	5011	48	MiSeq	Nextera XT DNA Sample Preparation kit	A5-Miseq	PRJDB12116	SAMD00397268
NUBL-17183	Major	Urine	5477622	74	614898	242120	5131	60	MiSeq	Nextera XT DNA Sample Preparation kit	A5-Miseq	PRJDB12116	SAMD00397269
NUBL-17184	Major	Urinary catheter	5553724	91	500599	272783	5246	41	MiSeq	Nextera XT DNA Sample Preparation kit	A5-Miseq	PRJDB12116	SAMD00397270
NUBL-17185	Minor	Urinary catheter	5778386	84	389034	254747	5422	38	MiSeq	Nextera XT DNA Sample Preparation kit	A5-Miseq	PRJDB12116	SAMD00397271
NUBL-17188	Major	Midstream urine	5520053	91	529656	141814	5184	37	MiSeq	Nextera XT DNA Sample Preparation kit	A5-Miseq	PRJDB12116	SAMD00397272
NUBL-17189	Major	Urinary catheter	5534859	72	375891	204886	5231	45	MiSeq	Nextera XT DNA Sample Preparation kit	A5-Miseq	PRJDB12116	SAMD00397273
NUBL-17190	Major	Midstream urine	5507661	61	798136	342660	5222	48	MiSeq	Nextera XT DNA Sample Preparation kit	A5-Miseq	PRJDB12116	SAMD00397274
NUBL-17191	Major	Sputum	5564501	86	893139	250815	5253	47	MiSeq	Nextera XT DNA Sample Preparation kit	A5-Miseq	PRJDB12116	SAMD00397275
NUBL-17192	Minor	Nasopharyngeal swab	5522271	77	445539	229210	5161	53	MiSeq	Nextera XT DNA Sample Preparation kit	A5-Miseq	PRJDB12116	SAMD00397276
NUBL-17193	Minor	Nasopharyngeal swab	5753484	72	1087861	499991	5374	56	MiSeq	Nextera XT DNA Sample Preparation kit	A5-Miseq	PRJDB12116	SAMD00397277
NUBL-17194	Major	Sputum	5494814	66	1341140	463545	5195	55	MiSeq	Nextera XT DNA Sample Preparation kit	A5-Miseq	PRJDB12116	SAMD00397278
NUBL-17195	Major	Urinary catheter	5492282	96	601554	159233	5201	49	MiSeq	Nextera XT DNA Sample Preparation kit	A5-Miseq	PRJDB12116	SAMD00397279
NUBL-17196	Major	Nasopharyngeal swab	5509681	113	291153	152157	5195	45	MiSeq	Nextera XT DNA Sample Preparation kit	A5-Miseq	PRJDB17849	SAMD00766747
NUBL-17197	Minor	Nasopharyngeal swab	5524688	92	437830	188510	5169	48	MiSeq	Nextera XT DNA Sample Preparation kit	A5-Miseq	PRJDB17849	SAMD00766748
NUBL-17198	Minor	Urinary catheter	5551219	74	445647	277484	5220	61	MiSeq	Nextera XT DNA Sample Preparation kit	A5-Miseq	PRJDB12116	SAMD00397279
NUBL-17199	Major	Urinary catheter	5763103	196	250896	84803	5470	44	MiSeq	Nextera XT DNA Sample Preparation kit	A5-Miseq	PRJDB17849	SAMD00766749
NUBL-17200	Major	Sputum	5639932	81	578623	254787	5328	60	MiSeq	Nextera XT DNA Sample Preparation kit	A5-Miseq	PRJDB17849	SAMD00766750
NUBL-17201	Major	Urinary catheter	5346942	76	506303	184141	5009	45	MiSeq	Nextera XT DNA Sample Preparation kit	A5-Miseq	PRJDB17849	SAMD00766751
NUBL-17202	Major	Sputum	5540870	73	603837	178027	5239	61	MiSeq	Nextera XT DNA Sample Preparation kit	A5-Miseq	PRJDB17849	SAMD00766752
NUBL-19414	Major	Urinary catheter	5303686	209	197886	58191	4890	26	MiSeq	Nextera XT DNA Sample Preparation kit	A5-Miseq	PRJDB17849	SAMD00766753
NUBL-19415	Major	Midstream urine	5417278	126	413047	142912	5091	48	MiSeq	Nextera XT DNA Sample Preparation kit	A5-Miseq	PRJDB12116	SAMD00397280
NUBL-19416	Minor	Urinary catheter	5522902	97	376144	169119	5171	49	MiSeq	Nextera XT DNA Sample Preparation kit	A5-Miseq	PRJDB17849	SAMD00766754
NUBL-21973	Major	Sputum	5602811	54	768442	287229	5309	42	MiSeq	Nextera XT DNA Sample Preparation kit	A5-Miseq	PRJDB12116	SAMD00397209
NUBL-21975	Minor	Sputum	5667452	58	824134	362416	5351	47	MiSeq	Nextera XT DNA Sample Preparation kit	A5-Miseq	PRJDB12116	SAMD00397210
NUBL-21976	Major	Sputum	5638491	76	513889	200492	5352	43	MiSeq	Nextera XT DNA Sample Preparation kit	A5-Miseq	PRJDB12116	SAMD00397211
NUBL-21978	Minor	Sputum	5359400	63	481009	256909	5015	49	MiSeq	Nextera XT DNA Sample Preparation kit	A5-Miseq	PRJDB12116	SAMD00397212
NUBL-21979	Major	Sputum	5378876	74	1002528	188979	5043	46	MiSeq	Nextera XT DNA Sample Preparation kit	A5-Miseq	PRJDB12116	SAMD00397213
NUBL-21981	Major	Urine	5319245	55	591647	360061	5044	45	MiSeq	Nextera XT DNA Sample Preparation kit	A5-Miseq	PRJDB12116	SAMD00397214
NUBL-21982	Major	Sputum	5368130	90	469406	220590	5007	47	MiSeq	Nextera XT DNA Sample Preparation kit	A5-Miseq	PRJDB12116	SAMD00397215
NUBL-21984	Minor	Sputum	5431083	83	495269	196248	5106	37	MiSeq	Nextera XT DNA Sample Preparation kit	A5-Miseq	PRJDB12116	SAMD00397216
NUBL-21985	Major	Bronchoalveolar lavage	5766186	188	288740	96072	5496	49	MiSeq	Nextera XT DNA Sample Preparation kit	A5-Miseq	PRJDB12116	SAMD00397217
NUBL-21986	Minor	Sputum	5566138	240	253305	89634	5110	29	MiSeq	Nextera XT DNA Sample Preparation kit	A5-Miseq	PRJDB12116	SAMD00397218
NUBL-21987	Major	Midstream urine	5350430	74	531409	209359	4989	50	MiSeq	Nextera XT DNA Sample Preparation kit	A5-Miseq	PRJDB12116	SAMD00397219
NUBL-21988	Major	Urinary catheter	5234113	53	473613	354118	4884	48	MiSeq	Nextera XT DNA Sample Preparation kit	A5-Miseq	PRJDB12116	SAMD00397220
NUBL-21989	Minor	Sputum	5658972	52	1489570	482187	5309	49	MiSeq	Nextera XT DNA Sample Preparation kit	A5-Miseq	PRJDB12116	SAMD00397221
NUBL-21990	Minor	Blood	5669167	66	570105	204175	5401	40	MiSeq	Nextera XT DNA Sample Preparation kit	A5-Miseq	PRJDB12116	SAMD00397222
NUBL-21991	Major	Pus	5323976	74	398594	170174	5016	48	MiSeq	Nextera XT DNA Sample Preparation kit	A5-Miseq	PRJDB12116	SAMD00397223
NUBL-21992	Major	Urinary catheter	5487283	89	444786	277236	5184	50	MiSeq	Nextera XT DNA Sample Preparation kit	A5-Miseq	PRJDB12116	SAMD00397224
NUBL-21993	Major	Skin	5495081	62	868257	349210	5143	37	MiSeq	Nextera XT DNA Sample Preparation kit	A5-Miseq	PRJDB12116	SAMD00397225
NUBL-21994	Minor	Sputum	5352197	77	392527	163499	5034	39	MiSeq	Nextera XT DNA Sample Preparation kit	A5-Miseq	PRJDB12116	SAMD00397226
NUBL-21995	Major	Pus	5427325	131	268193	141926	5167	51	MiSeq	Nextera XT DNA Sample Preparation kit	A5-Miseq	PRJDB12116	SAMD00397227
NUBL-21996	Major	Sputum	5712263	108	333181	171402	5484	29	MiSeq	Nextera XT DNA Sample Preparation kit	A5-Miseq	PRJDB12116	SAMD00397228
NUBL-21997	Minor	Nasopharyngeal swab	5273905	77	352955	181937	4921	43	MiSeq	Nextera XT DNA Sample Preparation kit	A5-Miseq	PRJDB12116	SAMD00397229
NUBL-21998	Major	Sputum	5157335	48	1018262	296801	4850	45	MiSeq	Nextera XT DNA Sample Preparation kit	A5-Miseq	PRJDB12116	SAMD00397230
NUBL-21999	Minor	Sputum	5620659	73	429327	246344	5254	39	MiSeq	Nextera XT DNA Sample Preparation kit	A5-Miseq	PRJDB12116	SAMD00397231
NUBL-22000	Minor	Sputum	5454978	93	403221	173035	5061	34	MiSeq	Nextera XT DNA Sample Preparation kit	A5-Miseq	PRJDB12116	SAMD00397232
NUBL-22001	Major	Sputum	5600991	87	483144	206712	5237	41	MiSeq	Nextera XT DNA Sample Preparation kit	A5-Miseq	PRJDB12116	SAMD00397233
NUBL-22003	Major	Sputum	5341482	82	542502	254651	5057	40	MiSeq	Nextera XT DNA Sample Preparation kit	A5-Miseq	PRJDB12116	SAMD00397234
NUBL-22004	Minor	Sputum	5468124	74	618213	198088	5119	40	MiSeq	Nextera XT DNA Sample Preparation kit	A5-Miseq	PRJDB12116	SAMD00397235
NUBL-22006	Major	Midstream urine	5428752	109	378153	143626	5054	43	MiSeq	Nextera XT DNA Sample Preparation kit	A5-Miseq	PRJDB12116	SAMD00397236
NUBL-22007	Major	Sputum	5349959	74	806415	156762	5039	33	MiSeq	Nextera XT DNA Sample Preparation kit	A5-Miseq	PRJDB12116	SAMD00397237
NUBL-22008	Major	Sputum	5258817	53	469291	216299	4951	39	MiSeq	Nextera XT DNA Sample Preparation kit	A5-Miseq	PRJDB12116	SAMD00397238
NUBL-22009	Minor	Bile	5675537	89	450772	203118	5308	40	MiSeq	Nextera XT DNA Sample Preparation kit	A5-Miseq	PRJDB12116	SAMD00397239
NUBL-22010	Minor	Sputum	5330483	98	354795	121750	4974	56	MiSeq	Nextera XT DNA Sample Preparation kit	A5-Miseq	PRJDB12116	SAMD00397240
NUBL-22011	Major	Urinary catheter	5506777	75	425944	198358	5153	54	MiSeq	Nextera XT DNA Sample Preparation kit	A5-Miseq	PRJDB17849	SAMD00766755
NUBL-22012	Minor	Midstream urine	5592543	104	475902	142819	5217	51	MiSeq	Nextera XT DNA Sample Preparation kit	A5-Miseq	PRJDB17849	SAMD00766756
NUBL-22014	Minor	Midstream urine	5379650	141	267159	100088	4992	37	MiSeq	Nextera XT DNA Sample Preparation kit	A5-Miseq	PRJDB17849	SAMD00766757
NUBL-22015	Major	suction sputum	5371601	71	475007	340341	5054	62	MiSeq	Nextera XT DNA Sample Preparation kit	A5-Miseq	PRJDB17849	SAMD00766758
NUBL-22016	Major	Sputum	5443693	99	407929	155421	5180	48	MiSeq	Nextera XT DNA Sample Preparation kit	A5-Miseq	PRJDB17849	SAMD00766759
NUBL-22017	Major	Sputum	5178716	55	460702	262763	4829	63	MiSeq	Nextera XT DNA Sample Preparation kit	A5-Miseq	PRJDB17849	SAMD00766760
NUBL-22020	Minor	Sputum	5429439	54	716821	279004	5098	50	MiSeq	Nextera XT DNA Sample Preparation kit	A5-Miseq	PRJDB17849	SAMD00766761
NUBL-22022	Major	Sputum	5079954	50	1052634	340762	4767	55	MiSeq	Nextera XT DNA Sample Preparation kit	A5-Miseq	PRJDB17849	SAMD00766762
NUBL-22817	Major	Midstream urine	5386077	65	472498	236353	5128	59	MiSeq	Nextera XT DNA Sample Preparation kit	A5-Miseq	PRJDB12116	SAMD00397301
NUBL-22819	Major	Sputum	5499146	115	319381	136356	5154	50	MiSeq	Nextera XT DNA Sample Preparation kit	A5-Miseq	PRJDB12116	SAMD00397302
NUBL-22820	Major	suction sputum	5600023	92	516046	236122	5232	46	MiSeq	Nextera XT DNA Sample Preparation kit	A5-Miseq	PRJDB12116	SAMD00397303
NUBL-22822	Major	Midstream urine	5236495	85	598601	149165	4906	46	MiSeq	Nextera XT DNA Sample Preparation kit	A5-Miseq	PRJDB12116	SAMD00397304
MS5459	Minor	-	5227637	77	562677	240003	4888	56	MiSeq	Nextera XT DNA Sample Preparation kit	A5-Miseq	PRJDB12075	SAMD00399234	Collected and sequenced by Hiroshima Univ.
MS5537	Major	-	5503336	76	453308	266671	5142	34	MiSeq	Nextera XT DNA Sample Preparation kit	A5-Miseq	PRJDB12075	SAMD00399238	Collected and sequenced by Hiroshima Univ.
MS5538	Major	-	5766899	144	373471	121814	5535	33	MiSeq	Nextera XT DNA Sample Preparation kit	A5-Miseq	PRJDB12075	SAMD00399239	Collected and sequenced by Hiroshima Univ.
MS5721	Minor	-	5451198	63	672612	289829	5046	57	MiSeq	Nextera XT DNA Sample Preparation kit	A5-Miseq	PRJDB12075	SAMD00399245	Collected and sequenced by Hiroshima Univ.
MS5725	Major	-	5558704	125	331835	146559	5296	37	MiSeq	Nextera XT DNA Sample Preparation kit	A5-Miseq	PRJDB12075	SAMD00399246	Collected and sequenced by Hiroshima Univ.
MS5744	Major	-	5588724	82	916585	434002	5252	49	MiSeq	Nextera XT DNA Sample Preparation kit	A5-Miseq	PRJDB12075	SAMD00399248	Collected and sequenced by Hiroshima Univ.
MS5760	Major	-	5626708	147	373683	119139	5261	45	MiSeq	Nextera XT DNA Sample Preparation kit	A5-Miseq	PRJDB12075	SAMD00399250	Collected and sequenced by Hiroshima Univ.
MS5783	Major	-	5463466	74	491910	240568	5115	43	MiSeq	Nextera XT DNA Sample Preparation kit	A5-Miseq	PRJDB12075	SAMD00399252	Collected and sequenced by Hiroshima Univ.
MS5786	Major	-	5322186	58	713349	229087	5024	48	MiSeq	Nextera XT DNA Sample Preparation kit	A5-Miseq	PRJDB12116	SAMD00397311	Collected by Hiroshima Univ.
MS5797	Minor	-	5745702	157	361254	114801	5487	33	MiSeq	Nextera XT DNA Sample Preparation kit	A5-Miseq	PRJDB12116	SAMD00397312	Collected by Hiroshima Univ.
MS5842	Major	-	5502757	59	804434	350256	5177	47	MiSeq	Nextera XT DNA Sample Preparation kit	A5-Miseq	PRJDB12075	SAMD00399254	Collected and sequenced by Hiroshima Univ.
MS5876	Major	-	5506818	57	804435	304056	5199	56	MiSeq	Nextera XT DNA Sample Preparation kit	A5-Miseq	PRJDB12075	SAMD00399255	Collected and sequenced by Hiroshima Univ.
MS5885	Major	-	5423107	120	392150	119340	5160	38	MiSeq	Nextera XT DNA Sample Preparation kit	A5-Miseq	PRJDB12075	SAMD00399256	Collected and sequenced by Hiroshima Univ.
MS5896	Major	-	5602829	73	633820	237844	5361	45	MiSeq	Nextera XT DNA Sample Preparation kit	A5-Miseq	PRJDB12075	SAMD00399257	Collected and sequenced by Hiroshima Univ.
MS5903	Major	-	5518447	106	320913	160180	5226	40	MiSeq	Nextera XT DNA Sample Preparation kit	A5-Miseq	PRJDB12075	SAMD00399258	Collected and sequenced by Hiroshima Univ.
MS5915	Major	-	5637103	121	610133	170802	5344	50	MiSeq	Nextera XT DNA Sample Preparation kit	A5-Miseq	PRJDB12075	SAMD00399259	Collected and sequenced by Hiroshima Univ.
MS5935	Major	-	5517383	63	630720	357088	5161	48	MiSeq	Nextera XT DNA Sample Preparation kit	A5-Miseq	PRJDB12116	SAMD00397313	Collected by Hiroshima Univ.
MS6015	Minor	-	5709056	79	569224	258647	5343	60	MiSeq	Nextera XT DNA Sample Preparation kit	A5-Miseq	PRJDB12116	SAMD00397314	Collected by Hiroshima Univ.
NUKP-1	Major	Blood	5431435	92	542739	175051	5109	118	NextSeq 2000	QIAseq FX DNA Library kit	SPAdes	PRJDB14656	SAMD00552084
NUKP-4	Major	Blood	5224120	78	398801	170251	4890	124	NextSeq 2000	QIAseq FX DNA Library kit	SPAdes	PRJDB14656	SAMD00552085
NUKP-5	Minor	Blood	5212339	77	568272	194441	4923	147	NextSeq 2000	QIAseq FX DNA Library kit	SPAdes	PRJDB14656	SAMD00552086
NUKP-7	Major	Blood	5216901	72	606204	243604	4914	104	NextSeq 2000	QIAseq FX DNA Library kit	SPAdes	PRJDB14656	SAMD00552087
NUKP-8	Minor	Blood	5583777	93	369896	194617	5201	137	NextSeq 2000	QIAseq FX DNA Library kit	SPAdes	PRJDB14656	SAMD00552088
NUKP-9	Major	Blood	5177460	75	488329	200414	4826	97	NextSeq 2000	QIAseq FX DNA Library kit	SPAdes	PRJDB14656	SAMD00552089
NUKP-10	Minor	Blood	5450303	102	418960	160312	5092	94	NextSeq 2000	QIAseq FX DNA Library kit	SPAdes	PRJDB14656	SAMD00552090
NUKP-11	Major	Blood	5272333	58	649164	262838	4932	111	NextSeq 2000	QIAseq FX DNA Library kit	SPAdes	PRJDB14656	SAMD00552091
NUKP-12	Major	Blood	5550027	184	272743	107280	5308	132	NextSeq 2000	QIAseq FX DNA Library kit	SPAdes	PRJDB14656	SAMD00552092
NUKP-13	Major	Blood	5592549	185	281389	140616	5315	153	NextSeq 2000	QIAseq FX DNA Library kit	SPAdes	PRJDB14656	SAMD00552093
NUKP-14	Major	Blood	5531910	84	567015	185284	5228	122	NextSeq 2000	QIAseq FX DNA Library kit	SPAdes	PRJDB14656	SAMD00552094
NUKP-15	Minor	Blood	5406825	108	396819	129968	5131	151	NextSeq 2000	QIAseq FX DNA Library kit	SPAdes	PRJDB14656	SAMD00552095
NUKP-17	Minor	Blood	5518811	73	1258782	191568	5211	159	NextSeq 2000	QIAseq FX DNA Library kit	SPAdes	PRJDB14656	SAMD00552096
NUKP-19	Major	Blood	5468588	85	613815	180313	5181	160	NextSeq 2000	QIAseq FX DNA Library kit	SPAdes	PRJDB14656	SAMD00552097
NUKP-20	Minor	Blood	5585173	98	570452	177809	5177	111	NextSeq 2000	QIAseq FX DNA Library kit	SPAdes	PRJDB14656	SAMD00552098
NUKP-21	Major	Blood	5316195	85	589411	194682	5004	125	NextSeq 2000	QIAseq FX DNA Library kit	SPAdes	PRJDB14656	SAMD00552099
NUKP-25	Major	Blood	5323084	164	291303	100517	4961	107	NextSeq 2000	QIAseq FX DNA Library kit	SPAdes	PRJDB14656	SAMD00552101
NUKP-26	Major	Blood	5542183	199	459978	86379	5331	148	NextSeq 2000	QIAseq FX DNA Library kit	SPAdes	PRJDB14656	SAMD00552102
NUKP-27	Major	Blood	5668288	103	399299	184010	5400	102	NextSeq 2000	QIAseq FX DNA Library kit	SPAdes	PRJDB14656	SAMD00552103
NUKP-29	Major	Blood	5382232	94	681829	178414	5034	134	NextSeq 2000	QIAseq FX DNA Library kit	SPAdes	PRJDB14656	SAMD00552104
NUKP-30	Minor	Blood	5296974	89	373869	146875	4975	115	NextSeq 2000	QIAseq FX DNA Library kit	SPAdes	PRJDB14656	SAMD00552105
NUKP-31	Major	Blood	5134315	57	459194	183327	4812	142	NextSeq 2000	QIAseq FX DNA Library kit	SPAdes	PRJDB14656	SAMD00552106
NUKP-34	Major	Blood	5560059	147	326123	108693	5325	164	NextSeq 2000	QIAseq FX DNA Library kit	SPAdes	PRJDB14656	SAMD00552107
NUKP-35	Minor	Blood	5336112	86	387152	156576	5017	200	NextSeq 2000	QIAseq FX DNA Library kit	SPAdes	PRJDB14656	SAMD00552108
NUKP-36	Major	Blood	5516886	200	465488	203802	5147	160	NextSeq 2000	QIAseq FX DNA Library kit	SPAdes	PRJDB14656	SAMD00552109
NUKP-44	Major	Blood	5331935	149	291716	122135	5058	123	NextSeq 2000	QIAseq FX DNA Library kit	SPAdes	PRJDB14656	SAMD00552110
NUKP-45	Major	Blood	5522282	105	615072	184641	5245	147	NextSeq 2000	QIAseq FX DNA Library kit	SPAdes	PRJDB14656	SAMD00552111
NUKP-46	Major	Blood	5369786	99	326620	172398	5051	133	NextSeq 2000	QIAseq FX DNA Library kit	SPAdes	PRJDB14656	SAMD00552112
NUKP-50	Major	Blood	5448988	177	578731	173574	5134	136	NextSeq 2000	QIAseq FX DNA Library kit	SPAdes	PRJDB14656	SAMD00552113
NUKP-51	Major	Blood	5414675	120	625442	180334	5048	170	NextSeq 2000	QIAseq FX DNA Library kit	SPAdes	PRJDB14656	SAMD00552114
NUKP-52	Major	Blood	5539172	105	413529	206673	5227	122	NextSeq 2000	QIAseq FX DNA Library kit	SPAdes	PRJDB14656	SAMD00552115
NUKP-53	Major	Blood	5267643	98	592153	205710	4940	191	NextSeq 2000	QIAseq FX DNA Library kit	SPAdes	PRJDB14656	SAMD00552116
NUKP-54	Major	Blood	5243266	110	477462	183448	4926	158	NextSeq 2000	QIAseq FX DNA Library kit	SPAdes	PRJDB14656	SAMD00552117
NUKP-56	Major	Blood	5413381	114	397921	166133	5069	155	NextSeq 2000	QIAseq FX DNA Library kit	SPAdes	PRJDB14656	SAMD00552118
NUKP-57	Major	Blood	5218380	84	402205	172502	4870	156	NextSeq 2000	QIAseq FX DNA Library kit	SPAdes	PRJDB14656	SAMD00552119
NUKP-58	Major	Blood	5319609	81	410605	203588	5027	122	NextSeq 2000	QIAseq FX DNA Library kit	SPAdes	PRJDB14656	SAMD00552120
NUKP-59	Major	Blood	5859611	105	420740	201510	5509	108	NextSeq 2000	QIAseq FX DNA Library kit	SPAdes	PRJDB14656	SAMD00552121
NUKP-60	Major	Blood	5369023	94	326613	138390	5088	127	NextSeq 2000	QIAseq FX DNA Library kit	SPAdes	PRJDB14656	SAMD00552122
NUKP-63	Major	Blood	5397539	91	418667	195162	5089	114	NextSeq 2000	QIAseq FX DNA Library kit	SPAdes	PRJDB14656	SAMD00552123
NUKP-69	Major	Blood	5366328	84	342978	152205	5045	146	NextSeq 2000	QIAseq FX DNA Library kit	SPAdes	PRJDB14656	SAMD00552124
NUKP-70	Major	Blood	5526280	114	434732	170584	5224	119	NextSeq 2000	QIAseq FX DNA Library kit	SPAdes	PRJDB14656	SAMD00552125
NUKP-72	Major	Blood	5326499	106	473742	163004	5004	155	NextSeq 2000	QIAseq FX DNA Library kit	SPAdes	PRJDB14656	SAMD00552126
NUKP-75	Major	Blood	5371776	80	470697	171624	5077	131	NextSeq 2000	QIAseq FX DNA Library kit	SPAdes	PRJDB14656	SAMD00552127
NUKP-77-2	Minor	Blood	5407756	113	396819	110706	5118	142	NextSeq 2000	QIAseq FX DNA Library kit	SPAdes	PRJDB14656	SAMD00552128
NUKP-78	Major	Blood	5100842	70	412714	185442	4797	186	NextSeq 2000	QIAseq FX DNA Library kit	SPAdes	PRJDB14656	SAMD00552129
NUKP-80	Major	Blood	5659164	202	319118	119937	5363	134	NextSeq 2000	QIAseq FX DNA Library kit	SPAdes	PRJDB14656	SAMD00552130
NUKP-81	Major	Blood	5286571	83	512557	198898	5000	140	NextSeq 2000	QIAseq FX DNA Library kit	SPAdes	PRJDB14656	SAMD00552131
NUKP-83	Major	Blood	5218864	72	530690	187520	4916	195	NextSeq 2000	QIAseq FX DNA Library kit	SPAdes	PRJDB14656	SAMD00552132
NUKP-85	Major	Blood	5457663	97	726485	194254	5150	165	NextSeq 2000	QIAseq FX DNA Library kit	SPAdes	PRJDB14656	SAMD00552133
NUKP-87	Major	Blood	5470688	119	408232	190331	5102	164	NextSeq 2000	QIAseq FX DNA Library kit	SPAdes	PRJDB14656	SAMD00552134
NUKP-89	Major	Blood	5600123	145	277712	128457	5362	209	NextSeq 2000	QIAseq FX DNA Library kit	SPAdes	PRJDB14656	SAMD00552135
NUKP-90	Major	Blood	5561232	169	295062	107545	5244	182	NextSeq 2000	QIAseq FX DNA Library kit	SPAdes	PRJDB14656	SAMD00552136
NUKP-91	Major	Blood	5401883	134	578435	135658	5134	170	NextSeq 2000	QIAseq FX DNA Library kit	SPAdes	PRJDB14656	SAMD00552137
NUKP-92	Major	Blood	5232894	74	538379	155215	4937	181	NextSeq 2000	QIAseq FX DNA Library kit	SPAdes	PRJDB14656	SAMD00552138
NUKP-93	Major	Blood	5350137	103	573306	123697	5032	176	NextSeq 2000	QIAseq FX DNA Library kit	SPAdes	PRJDB14656	SAMD00552139
NUKP-94	Major	Blood	5394987	108	449163	153074	5077	138	NextSeq 2000	QIAseq FX DNA Library kit	SPAdes	PRJDB14656	SAMD00552140
NUKP-95	Major	Blood	5395164	102	566731	156597	5079	175	NextSeq 2000	QIAseq FX DNA Library kit	SPAdes	PRJDB14656	SAMD00552141
NUKP-96	Major	Blood	5396264	106	567168	156597	5092	146	NextSeq 2000	QIAseq FX DNA Library kit	SPAdes	PRJDB14656	SAMD00552142
NUKP-97	Major	Blood	5294492	81	581698	214890	5041	185	NextSeq 2000	QIAseq FX DNA Library kit	SPAdes	PRJDB14656	SAMD00552143
NUKP-98	Major	Blood	5459724	90	537176	156496	5162	176	NextSeq 2000	QIAseq FX DNA Library kit	SPAdes	PRJDB14656	SAMD00552144
NUKP-100	Major	Blood	5416462	114	616152	172354	5120	161	NextSeq 2000	QIAseq FX DNA Library kit	SPAdes	PRJDB14656	SAMD00552145
NUKP-101	Major	Blood	5250991	122	394411	150211	4946	209	NextSeq 2000	QIAseq FX DNA Library kit	SPAdes	PRJDB14656	SAMD00552146
NUKP-102	Major	Blood	5353106	106	554149	183798	5022	142	NextSeq 2000	QIAseq FX DNA Library kit	SPAdes	PRJDB14656	SAMD00552147
NUKP-103	Major	Blood	5395752	108	487540	153074	5073	144	NextSeq 2000	QIAseq FX DNA Library kit	SPAdes	PRJDB14656	SAMD00552148
NUKP-105	Major	Blood	5395875	109	486739	153073	5087	106	NextSeq 2000	QIAseq FX DNA Library kit	SPAdes	PRJDB14656	SAMD00552149
NUKP-106	Major	Blood	5417772	162	352078	119269	5162	130	NextSeq 2000	QIAseq FX DNA Library kit	SPAdes	PRJDB14656	SAMD00552150
NUKP-107	Major	Blood	5453640	117	582526	183824	5125	129	NextSeq 2000	QIAseq FX DNA Library kit	SPAdes	PRJDB14656	SAMD00552151
NUKP-109	Major	Blood	5375944	113	507903	136163	4990	98	NextSeq 2000	QIAseq FX DNA Library kit	SPAdes	PRJDB14656	SAMD00552152
NUKP-110	Major	Blood	5592767	115	301753	163716	5314	99	NextSeq 2000	QIAseq FX DNA Library kit	SPAdes	PRJDB14656	SAMD00552153
NUKP-111	Major	Blood	5267320	72	349150	172750	4930	169	NextSeq 2000	QIAseq FX DNA Library kit	SPAdes	PRJDB14656	SAMD00552154
NUKP-112	Major	Blood	5359039	99	547407	172781	5014	117	NextSeq 2000	QIAseq FX DNA Library kit	SPAdes	PRJDB14656	SAMD00552155
NUKP-114	Major	Blood	5205385	72	996829	186633	4871	168	NextSeq 2000	QIAseq FX DNA Library kit	SPAdes	PRJDB14656	SAMD00552156
NUKP-115	Major	Blood	5535413	140	607152	146123	5218	161	NextSeq 2000	QIAseq FX DNA Library kit	SPAdes	PRJDB14656	SAMD00552157
NUKP-116	Major	Blood	5630713	186	414338	189822	5360	164	NextSeq 2000	QIAseq FX DNA Library kit	SPAdes	PRJDB14656	SAMD00552158
NUKP-119	Major	Blood	5272186	75	541201	173864	4982	154	NextSeq 2000	QIAseq FX DNA Library kit	SPAdes	PRJDB14656	SAMD00552161
NUKP-121	Major	Blood	5499427	76	615725	249695	5178	152	NextSeq 2000	QIAseq FX DNA Library kit	SPAdes	PRJDB14656	SAMD00552163
NUKP-122	Major	Blood	5517653	91	345922	199620	5255	158	NextSeq 2000	QIAseq FX DNA Library kit	SPAdes	PRJDB14656	SAMD00552164
NUKP-123	Major	Blood	5278729	111	422356	204754	4941	155	NextSeq 2000	QIAseq FX DNA Library kit	SPAdes	PRJDB14656	SAMD00552165
NUKP-124	Major	Blood	5277489	81	576068	215334	4966	145	NextSeq 2000	QIAseq FX DNA Library kit	SPAdes	PRJDB14656	SAMD00552166
NUKP-126	Major	Blood	5788031	240	300179	131005	5559	164	NextSeq 2000	QIAseq FX DNA Library kit	SPAdes	PRJDB14656	SAMD00552168
NUKP-127	Major	Blood	5433792	104	332584	175051	5078	155	NextSeq 2000	QIAseq FX DNA Library kit	SPAdes	PRJDB14656	SAMD00552169
NUKP-128	Major	Blood	5406874	100	330205	172457	5142	164	NextSeq 2000	QIAseq FX DNA Library kit	SPAdes	PRJDB14656	SAMD00552170
NUKP-129	Major	Blood	5337065	96	509504	183507	5015	167	NextSeq 2000	QIAseq FX DNA Library kit	SPAdes	PRJDB14656	SAMD00552171
NUKP-131	Major	Blood	5197148	65	620580	186017	4847	192	NextSeq 2000	QIAseq FX DNA Library kit	SPAdes	PRJDB14656	SAMD00552173
a -; Unidentified/Missing

## Sheet: Table S2
Table S2	Reference strains used for cgSNP phylogenetic analysis
Strain_ID	BioSample_Accession	Old_Accession	Run	Strain_Name	ST
SKP000809	SAMEA881986	ERS011975	ERR025596	QMP M1-891	45
SKP000075	SAMEA882075	ERS005775	ERR024845	AJ205	43
SKP000043	SAMEA882043	ERS005763	ERR024832	AJ097	14
SKP000535	SAMEA882291	ERS011864	ERR025516	812079	65
SKP000858	SAMEA882106	ERS012021	ERR025634	09-370B	11
KPNIH1	SAMN07312724		SRR5805012	KPNIH1	258
SKP000028	SAMEA882279	ERS005744	ERR024823	AJ054	36
SKP000256	SAMEA882297	ERS011802	ERR025473	08-058D	231
SKP000039	SAMEA882046	ERS005760	ERR024840	AJ083	20
SKP000473	SAMEA882069	ERS011842	ERR025501	D-026-I-b-1	17
SKP000550	SAMEA882283	ERS011868	ERR025571	Pus 9314/2	23
SKP000556	SAMEA882282	ERS011869	ERR025572	LF 7160	15
SKP000449	SAMEA882156	ERS011835	ERR025496	K290N	1
SKP000702	SAMEA882231	ERS011898	ERR025590	UI 12780	25
SKP000750	SAMEA882119	ERS011825	ERR025562	QMP B2-211	309
SKP000537	SAMEA882293	ERS011866	ERR025566	AF 3927	35
SKP000343	SAMEA882217	ERS011814	ERR025486	K35N	416
SKP000688	SAMEA882220	ERS011895	ERR025587	UI 10871	48
SKP000860	SAMEA882108	ERS012023	ERR025648	09-341B	147
SKP000083	SAMEA882170	ERS005781	ERR025105	AJ218	184
SKP000659	SAMEA882213	ERS011891	ERR025583	UI 6717	17
SKP000021	SAMEA882002	ERS005751	ERR024819	AJ034	1109
SKP000068	SAMEA882072	ERS005772	ERR024852	AJ170	37
SKP000571	SAMEA882012	ERS011871	ERR025574	Pus 15007	133
SKP000725	SAMEA882110	ERS011903	ERR025544	DB44834/96	42
SKP000531	SAMEA882298	ERS011859	ERR025522	MM50237	198
SKP000532	SAMEA882286	ERS011861	ERR025524	206535	111
SKP000777	SAMEA882227	ERS011955	ERR025158	QMP M1-375	185
SKP000787	SAMEA882271	ERS011941	ERR025143	QMP M1-561	228
SKP000796	SAMEA882025	ERS011962	ERR025979	QMP M1-781	186
SKP000378	SAMEA882124	ERS011820	ERR025558	K113N	540
SKP000781	SAMEA882135	ERS011959	ERR025151	QMP M1-413	221
SKP000752	SAMEA882287	ERS011860	ERR025523	QMP B2-228	105
SKP000872	SAMEA882067	ERS012036	ERR025662	1557	495
SKP000404	SAMEA882122	ERS011826	ERR025564	K242An	395
SKP000530	SAMEA882089	ERS011858	ERR025521	KpV513	60
SKP000849	SAMEA881995	ERS012011	ERR025635	09-2503m	592
SKP000433	SAMEA882158	ERS011833	ERR025494	K280N	34
All strains were refered from Holt et al. Proc Natl Acad Sci U S A 2015;112(27):E3574-3581.

## Sheet: Table S3a
Table S3a	Characteristics of Strains in the Major Group
No.	Origina	String testb	Survival ratec,d	ST	Capsular genotypese	Virulence genesb										BioSample accession No.
						rmpA	iucA	iutA	irp2	fyuA	ybtS	iroN	kfuA	allS	clbA
NUBL-19415	Midstream urine	0		11	84	0	0	0	0	0	0	0	0	0	0	SAMD00397280
MS5538*	-	1	0.4	11	209	0	0	0	1	1	1	0	0	0	0	SAMD00399239
MS5885	-	1		11	50	0	0	0	1	1	1	0	0	0	0	SAMD00399256
MS5915	-	1		11	50	0	0	0	1	1	1	0	0	0	0	SAMD00399259
NUKP-106*	Blood	0	0.83	12	236	0	0	0	0	0	0	0	0	0	0	SAMD00552150
NUBL-17199	Urinary catheter	0		12	236	0	0	0	0	0	0	0	0	0	0	SAMD00766749
NUBL-17201	Urinary catheter	0		13	465	0	0	0	0	0	0	0	1	0	0	SAMD00766751
NUBL-17202	Sputum	0		13	40	0	0	0	1	1	1	0	1	0	1	SAMD00766752
NUBL-21981*	Urine	1	0.03	17	141	0	0	0	0	0	0	0	0	0	0	SAMD00397214
NUBL-22817	Midstream urine	0		17	202	0	0	0	0	0	0	0	0	0	0	SAMD00397301
NUBL-22822	Midstream urine	1		17	202	0	0	0	0	0	0	0	0	0	0	SAMD00397304
NUKP-98	Blood	0		20	84	0	0	0	0	0	0	0	0	0	0	SAMD00552144
NUKP-128	Blood	0		20	84	0	0	0	0	0	0	0	0	0	0	SAMD00552170
NUBL-22003	Sputum	0		20	231	0	0	0	0	0	0	0	0	0	0	SAMD00397234
NUKP-94	Blood	0		25	72	0	0	0	1	1	1	0	0	0	0	SAMD00552140
NUKP-95	Blood	0		25	72	0	0	0	1	1	1	0	0	0	0	SAMD00552141
NUKP-96	Blood	0		25	72	0	0	0	1	1	1	0	0	0	0	SAMD00552142
NUKP-103	Blood	0		25	72	0	0	0	1	1	1	0	0	0	0	SAMD00552148
NUKP-105	Blood	0		25	72	0	0	0	1	1	1	0	0	0	0	SAMD00552149
NUBL-22011	Urinary catheter	0		25	72	0	0	0	1	1	1	0	0	0	0	SAMD00766755
NUKP-19*	Blood	1	0.77	29	115	0	0	0	0	0	0	0	0	0	0	SAMD00552097
NUKP-45*	Blood	0	0.23	29	115	0	0	0	0	0	0	0	0	0	0	SAMD00552111
NUKP-97	Blood	0		29	115	0	0	0	0	0	0	0	0	0	0	SAMD00552143
NUKP-122	Blood	0		29	115	0	0	0	0	0	0	0	0	0	0	SAMD00552164
NUBL-21973	Sputum	0		29	115	1	0	0	1	1	1	1	0	0	0	SAMD00397209
NUBL-21992	Urinary catheter	0		29	115	0	0	0	1	1	1	0	0	0	0	SAMD00397224
NUBL-22007	Sputum	0		29	212	0	0	0	0	0	0	0	0	0	0	SAMD00397237
NUKP-50	Blood	0		34	114	0	0	0	0	0	0	0	0	0	0	SAMD00552113
NUKP-100*	Blood	0	0.8	34	31	0	0	0	0	0	0	0	0	0	0	SAMD00552145
NUBL-21996	Sputum	1		34	356	0	0	0	0	0	0	0	0	0	0	SAMD00397228
NUKP-21	Blood	0		36	27	0	0	0	0	0	0	0	0	0	0	SAMD00552099
NUKP-114	Blood	0		36	27	0	0	0	0	0	0	0	0	0	0	SAMD00552156
NUKP-115	Blood	0		36	173	0	0	0	0	0	0	0	0	0	0	SAMD00552157
NUBL-17184	Urinary catheter	0		36	27	0	0	0	0	0	0	0	0	0	0	SAMD00397270
NUKP-46	Blood	0		37	96	0	0	0	0	0	0	0	0	0	0	SAMD00552112
NUKP-60	Blood	0		37	96	0	0	0	0	0	0	0	0	0	0	SAMD00552122
NUKP-69*	Blood	0	0.8	37	50	0	0	0	1	1	1	0	0	0	0	SAMD00552124
NUKP-92	Blood	0		37	14	0	0	0	0	0	0	0	0	0	0	SAMD00552138
NUKP-111	Blood	0		37	14	0	0	0	1	1	1	0	0	0	0	SAMD00552154
NUBL-17196	Nasopharyngeal swab	0		37	50	0	0	0	1	1	1	0	0	0	0	SAMD00766747
NUBL-22008	Sputum	1		37	96	0	0	0	0	0	0	0	0	0	0	SAMD00397238
NUBL-22819	Sputum	1		37	96	0	0	0	1	1	1	0	0	0	0	SAMD00397302
MS5725	-	0		37	123	0	0	0	0	0	0	0	0	0	0	SAMD00399246
MS5896*	-	0	1	37	123	0	0	0	0	0	0	0	0	0	0	SAMD00399257
MS5903*	-	0	0.9	37	123	0	0	0	0	0	0	0	0	0	0	SAMD00399258
NUKP-56	Blood	0		39	62	0	0	0	0	0	0	0	0	0	0	SAMD00552118
NUKP-52	Blood	0		45	101	0	0	0	1	1	1	0	0	0	0	SAMD00552115
MS5537	-	0		45	101	0	0	0	1	1	1	0	0	0	0	SAMD00399238
NUKP-85	Blood	0		70	162	0	0	0	0	0	0	0	0	0	0	SAMD00552133
NUKP-11	Blood	1		76	5	1	0	0	1	1	1	1	0	0	0	SAMD00552091
NUKP-36*	Blood	0	0.5	104	102	0	0	0	1	1	1	0	0	1	0	SAMD00552109
NUKP-58	Blood	0		107	ND	0	0	0	0	0	0	0	1	0	0	SAMD00552120
NUKP-119	Blood	0		111	63	0	0	0	0	0	0	0	0	0	0	SAMD00552161
MS5744	-	0		147	99	0	0	0	0	0	0	0	0	0	0	SAMD00399248
MS5783	-	1		147	64	0	0	0	1	1	1	0	0	0	0	SAMD00399252
NUKP-102	Blood	0		189	99	0	0	0	0	0	0	0	0	0	0	SAMD00552147
NUBL-17200	Sputum	0		193	275	0	0	0	0	0	0	0	0	0	0	SAMD00766750
NUBL-21998	Sputum	0		200	385	0	0	0	0	0	0	0	0	0	0	SAMD00397230
NUKP-70	Blood	0		225	59	0	0	0	0	0	0	0	0	0	0	SAMD00552125
NUKP-107	Blood	0		234	114	0	0	0	0	0	0	0	0	0	0	SAMD00552151
NUKP-63	Blood	0		239	227	0	0	0	0	0	0	0	0	0	0	SAMD00552123
NUKP-4	Blood	0		247	27	0	0	0	0	0	0	0	1	0	0	SAMD00552085
NUKP-29	Blood	0		247	27	0	0	0	0	0	0	0	1	0	0	SAMD00552104
NUBL-21979	Sputum	0		247	27	0	0	0	0	0	0	0	1	0	0	SAMD00397213
NUKP-34	Blood	0		252	104	0	0	0	0	0	0	0	0	0	0	SAMD00552107
NUBL-19414	Urinary catheter	0		256	209	0	0	0	0	0	0	0	0	0	0	SAMD00766753
NUKP-75	Blood	0		280	82	0	0	0	1	1	1	0	0	0	0	SAMD00552127
NUBL-17189	Urinary catheter	0		280	82	0	0	0	0	0	0	0	0	0	0	SAMD00397273
NUBL-17194	Sputum	0		280	82	0	0	0	0	0	0	0	0	0	0	SAMD00397278
NUBL-17195	Urinary catheter	0		280	82	0	0	0	0	0	0	0	0	0	0	SAMD00397279
NUBL-17190	Midstream urine	0		290	21	0	0	0	1	1	1	0	0	0	0	SAMD00397274
NUBL-17183	Urine	0		307	173	0	0	0	0	0	0	0	0	0	0	SAMD00397269
MS5760	-	1		307	173	0	0	0	0	0	0	0	0	0	0	SAMD00399250
NUKP-93	Blood	0		309	ND	0	0	0	1	1	1	0	0	0	0	SAMD00552139
NUKP-90*	Blood	0	0.9	337	108	0	0	0	0	0	0	0	0	0	0	SAMD00552136
NUKP-124*	Blood	0	0.53	412	684	0	0	0	0	0	0	0	0	0	0	SAMD00552166
NUKP-72	Blood	0		416	273	0	0	0	0	0	0	0	0	0	0	SAMD00552126
NUKP-78	Blood	0		443	118	0	0	0	0	0	0	0	0	0	0	SAMD00552129
NUBL-22820	suction sputum	0		449	37	0	0	0	1	1	1	0	1	0	0	SAMD00397303
NUKP-80	Blood	0		453	ND	0	0	0	0	0	0	0	0	0	0	SAMD00552130
NUKP-59	Blood	0		485	5	1	1	1	1	1	1	1	0	0	0	SAMD00552121
NUBL-17191	Sputum	0		485	84	0	0	0	0	0	0	0	0	0	0	SAMD00397275
NUKP-101*	Blood	0	0.97	502	50	0	0	0	0	0	0	0	0	0	0	SAMD00552146
NUKP-81	Blood	0		528	99	0	0	0	0	0	0	0	0	0	0	SAMD00552131
NUKP-110	Blood	0		528	99	0	0	0	0	0	0	0	0	0	0	SAMD00552153
NUKP-7	Blood	0		530	115	0	0	0	0	0	0	0	0	0	0	SAMD00552087
NUKP-51*	Blood	0	0.23	551	18	0	0	0	0	0	0	0	0	0	0	SAMD00552114
NUKP-57	Blood	0		584	96	0	0	0	0	0	0	0	0	0	0	SAMD00552119
NUKP-116	Blood	0		661	373	0	0	0	0	0	0	0	0	0	0	SAMD00552158
NUKP-26	Blood	0		708	ND	0	0	0	0	0	0	0	0	0	0	SAMD00552102
NUBL-17182	Midstream urine	0		709	9	0	0	0	0	0	0	0	1	0	0	SAMD00397268
NUKP-44	Blood	0		730	300	0	0	0	0	0	0	0	0	0	0	SAMD00552110
NUBL-21995	Pus	0		730	300	0	0	0	0	0	0	0	0	0	0	SAMD00397227
NUBL-22017	Sputum	0		774	447	0	0	0	1	1	1	1	0	0	0	SAMD00766760
NUKP-109	Blood	0		792	25	0	0	0	1	1	1	0	0	0	1	SAMD00552152
NUBL-22015	suction sputum	0		870	137	0	0	0	0	0	0	0	1	0	0	SAMD00766758
NUKP-27	Blood	0		1017	130	0	0	0	0	0	0	0	0	0	0	SAMD00552103
NUKP-14	Blood	0		1109	115	0	0	0	1	1	1	0	0	0	0	SAMD00552094
NUKP-91	Blood	0		1121	84	0	0	0	0	0	0	0	0	0	0	SAMD00552137
NUKP-126*	Blood	0	0.2	1235	14	0	0	0	0	0	0	0	0	0	0	SAMD00552168
NUBL-21987*	Midstream urine	0	0.47	1569	354	0	0	0	0	0	0	0	0	0	0	SAMD00397219
NUBL-22001	Sputum	0		1569	354	0	0	0	1	1	1	0	0	0	0	SAMD00397233
NUBL-21976*	Sputum	0	0.4	1609	275	0	0	0	1	1	1	0	0	0	0	SAMD00397211
NUKP-89	Blood	0		1616	ND	0	0	0	0	0	0	0	0	0	0	SAMD00552135
NUKP-9	Blood	0		1675	81	0	0	0	0	0	0	0	0	0	0	SAMD00552089
NUBL-17188	Midstream urine	0		1798	130	0	0	0	0	0	0	0	0	1	0	SAMD00397272
MS5935	-	1		1799	ND	0	0	0	1	1	1	0	1	0	0	SAMD00397313
NUKP-131*	Blood	0	0.2	1831	177	0	0	0	0	0	0	0	1	0	0	SAMD00552173
NUBL-21988*	Urinary catheter	0	0.33	1962	468	0	0	0	1	1	1	0	0	0	0	SAMD00397220
NUKP-31	Blood	0		2261	18	0	0	0	0	0	0	0	0	0	0	SAMD00552106
NUBL-22022	Sputum	1		2333	84	0	0	0	0	0	0	0	1	0	0	SAMD00766762
NUKP-54	Blood	0		2449	5	0	0	0	0	0	0	0	0	0	0	SAMD00552117
NUKP-87	Blood	0		2854	150	0	0	0	1	1	1	0	0	0	0	SAMD00552134
NUKP-121	Blood	0		3063	95	0	0	0	0	0	0	0	1	0	0	SAMD00552163
NUKP-129	Blood	0		3369	180	0	0	0	0	0	0	0	1	0	0	SAMD00552171
NUKP-1	Blood	0		3430	50	0	0	0	0	0	0	0	0	1	0	SAMD00552084
NUKP-127	Blood	1		3430	50	0	0	0	0	0	0	0	0	1	0	SAMD00552169
NUKP-53	Blood	0		3628	227	0	0	0	0	0	0	0	0	0	0	SAMD00552116
NUBL-22016	Sputum	0		4327	59	0	0	0	0	0	0	0	0	0	0	SAMD00766759
NUBL-21982*	Sputum	1	0.9	5573	34	0	0	0	0	0	0	0	1	0	0	SAMD00397215
NUBL-21993	Skin	0		5574	180	0	0	0	1	1	1	0	1	0	0	SAMD00397225
MS5786	-	1		5575	84	0	0	0	0	0	0	0	0	0	0	SAMD00397311
MS5842*	-	0	0.17	5576	2	0	0	0	0	0	0	0	1	0	0	SAMD00399254
MS5876	-	1		5576	2	0	0	0	0	0	0	0	1	0	0	SAMD00399255
NUBL-21985*	Bronchoalveolar lavage	0	0.77	5577	386	0	0	0	1	1	1	0	0	0	0	SAMD00397217
NUBL-21991*	Pus	0	0.8	5578	16	0	0	0	0	0	0	0	0	0	0	SAMD00397223
NUBL-22006	Midstream urine	0		5579	102	0	0	0	1	1	1	0	0	1	0	SAMD00397236
NUKP-123	Blood	0		5610	ND	0	0	0	0	0	0	0	0	0	0	SAMD00552165
NUKP-12	Blood	0		6282	130	0	0	0	0	0	0	0	0	1	0	SAMD00552092
NUKP-13*	Blood	0	0.3	6283	ND	0	0	0	0	0	0	0	0	0	0	SAMD00552093
NUKP-25	Blood	0		6284	50	0	0	0	0	0	0	0	0	0	0	SAMD00552101
NUKP-83	Blood	0		6285	ND	0	0	0	0	0	0	0	0	0	0	SAMD00552132
NUKP-112	Blood	0		6286	454	0	0	0	0	0	0	0	0	0	0	SAMD00552155
* The selected strains for Galleria mellonella assay
a -; Unidentified/Missing
b 1; Positive/Presence, 0; Negative/Absence
c The average survival rate of G. mellonella larvae
d Empty; Not tested
e ND; Not detected

## Sheet: Table S3b
Table S3b	Characteristics of Strains in the Minor Group
No.	Origina	String testb	Survival ratec,d	ST	Capsular genotypese	Virulence genesb										BioSample accession No.
						rmpA	iucA	iutA	irp2	fyuA	ybtS	iroN	kfuA	allS	clbA
NUKP-8	Blood	1		23	1	1	1	1	1	1	1	1	1	1	1	SAMD00552088
NUKP-20	Blood	1		23	1	1	1	1	1	1	1	1	1	1	1	SAMD00552098
NUBL-17185*	Urinary catheter	0	0.2	23	1	1	1	1	1	1	1	1	1	1	1	SAMD00397271
NUBL-17193*	Nasopharyngeal swab	0	0.73	23	1	1	1	1	1	1	1	1	1	1	1	SAMD00397277
NUBL-21986	Sputum	1		23	1	0	1	1	1	1	1	1	1	1	0	SAMD00397218
NUBL-21989	Sputum	1		23	1	1	1	1	1	1	1	1	1	1	1	SAMD00397221
NUBL-22009	Bile	0		23	1	0	1	1	1	1	1	1	1	1	1	SAMD00397239
MS5721	-	1		23	ND	1	1	1	1	1	1	1	1	1	1	SAMD00399245
MS6015	-	1		23	1	1	1	1	1	1	1	1	1	1	1	SAMD00397314
NUKP-17*	Blood	1	0.2	29	115	1	1	1	1	1	1	1	0	0	0	SAMD00552096
NUBL-22020*	Sputum	0	0.33	29	115	1	1	1	1	1	1	1	0	0	0	SAMD00766761
NUBL-21984	Sputum	0		65	72	1	1	1	0	0	0	1	0	0	0	SAMD00397216
NUBL-21994	Sputum	1		65	722	1	1	1	0	0	0	1	0	0	0	SAMD00397226
NUBL-21997	Nasopharyngeal swab	1		86	125	1	1	1	0	0	0	1	0	0	0	SAMD00397229
MS5459	-	1		218	ND	1	1	1	0	0	0	1	0	0	0	SAMD00399234
NUKP-10	Blood	0		268	95	1	0	0	1	1	1	1	0	0	1	SAMD00552090
NUKP-35	Blood	0		268	95	1	1	1	0	0	0	1	0	0	0	SAMD00552108
NUBL-21975*	Sputum	0	0.2	268	95	1	1	1	1	1	1	1	0	0	1	SAMD00397210
NUBL-21999	Sputum	0		268	ND	1	1	1	1	1	1	1	0	0	1	SAMD00397231
NUBL-22004*	Sputum	1	0.23	268	95	0	0	0	1	1	1	1	0	0	1	SAMD00397235
NUBL-22012*	Midstream urine	0	0.1	268	95	1	1	1	1	1	1	1	0	0	1	SAMD00766756
NUKP-15*	Blood	1	0.07	375	72	1	1	1	0	0	0	1	0	0	0	SAMD00552095
NUKP-30	Blood	1		375	72	1	1	1	0	0	0	1	0	0	0	SAMD00552105
NUKP-77-2*	Blood	1	0.2	375	72	1	1	1	0	0	0	1	0	0	0	SAMD00552128
NUBL-17192	Nasopharyngeal swab	0		412	206	0	1	1	1	1	1	1	0	0	0	SAMD00397276
NUBL-17197*	Nasopharyngeal swab	0	0.03	412	206	1	1	1	1	1	1	1	0	0	0	SAMD00766748
NUBL-17198	Urinary catheter	0		412	206	1	1	1	1	1	1	1	0	0	0	SAMD00397279
NUBL-19416*	Urinary catheter	0	0.1	412	206	0	1	1	1	1	1	1	0	0	0	SAMD00766754
NUBL-21978	Sputum	0		412	ND	1	1	1	0	0	0	1	0	0	0	SAMD00397212
NUBL-22000	Sputum	1		412	206	1	1	1	1	1	1	1	0	0	0	SAMD00397232
NUBL-22014	Midstream urine	0		412	206	1	1	1	0	0	0	1	0	0	0	SAMD00766757
NUKP-5	Blood	1		592	206	1	1	1	0	0	0	1	0	0	0	SAMD00552086
NUBL-21990*	Blood	1	0.33	893	527	1	1	1	1	1	1	1	0	0	0	SAMD00397222
MS5797	-	1		893	527	1	1	1	1	1	1	1	0	0	0	SAMD00397312
NUBL-22010	Sputum	0		4847	34	1	1	1	0	0	0	1	0	1	0	SAMD00397240
* The selected strains for Galleria mellonella assay
a -; Unidentified/Missing
b 1; Positive/Presence, 0; Negative/Absence
c The average survival rate of G. mellonella larvae
d Empty; Not tested
e ND; Not detected
